# Supplementary material for: Learning from methylomes: epigenomic correlates of Populus balsamifera traits based on deep learning models of natural DNA methylation
Source: Plant Biotechnol J. 2019 Dec 18;18(6):1361–75. doi: 10.1111/pbi.13299 (PMC7207000; doi:10.1111/pbi.13299)
Supplement: Supplementary file 6 — Table S1 Phenotypes of 50 P. balsamifera trees grown at either Prince Albert or Indian Head, Saskatchewan, Canada. [file PBI-18-1361-s006.xlsx]

## Sheet: Wtraits_for_dataframe
Table S1. Phenotypes of 50 P. balsamifera trees grown at either Prince Albert or Indian Head, Saskatchewan, Canada.
Accession
	Location	Tissue	Soluble Lignin	Mannose	Wood density	Biomass	Methylome
WOL			(%)	(%)	(g*cm-3 * 1000)	(kg)
WOL	PA	L	2.194	2.83	382.25	9.04	WOL8PAL
WOL	PA	X	2.194	2.83	382.25	9.04	WOL8PAX
WOL	IH	L	2.219	3.18	386.6	13.36	WOL8IHL
POR	IH	X	2.219	3.18	386.6	13.36	WOL8IHX
POR	PA	X	2.155	3.94	406.08	7.425	POR4PAX
POR	IH	L	1.993	2.63	425.12	14.82	POR4IHL
POR	PA	L	2.155	3.94	406.08	7.425	POR4PAL
FRE	IH	X	1.993	2.63	425.12	14.82	POR4IHX
FRE	IH	X	1.651	2.56	442.24	1.95	FRE5IHX
FRE	PA	L	2.349	2.739	386.05	18.175	FRE12PAL
FRE	PA	X	2.349	2.739	386.05	18.175	FRE12PAX
FRE	IH	X	1.871	2.51	462.235	15.89	FRE12IHX
FRE	IH	L	1.871	2.51	462.235	15.89	FRE12IHL
FRE	PA	X	1.875	3.05	413.69	25.25	FRE5PAX
FRE	IH	L	1.651	2.56	442.24	1.95	FRE5IHL
FRE	PA	L	1.875	3.05	413.69	25.25	FRE5MPAL
LAR	PA	L	1.875	3.05	413.69	25.25	FRE5PAL
LAR	IH	X	1.727	2.84	409.88	12.96	LAR5IHX
LAR	PA	X	1.917	2.906	436.3	3.175	LAR5PAX
LAR	IH	X	1.764	3.31	371.22	8.65	LAR6IHX
LAR	PA	X	2.106	3.46	402.4	2.915	LAR6PAX
LAR	IH	X	1.957	2.755	396.755	8.47	LAR9IHX
LAR	PA	L	1.917	2.906	436.3	3.175	LAR5PAL
LAR	IH	L	1.764	3.31	371.22	8.65	LAR6IHL
LAR	IH	L	1.957	2.755	396.755	8.47	LAR9IHL
LAR	IH	L	1.957	2.755	396.755	8.47	LAR9MIHL
POR	PA	L	1.921	2.405	447.27	4.515	LAR9PAL
POR	IH	X	2.162	3	390.83	14.45	POR5IHX
POR	IH	X	1.998	2.76	441	14.72	POR6IHX
POR	PA	X	1.947	3.115	381.91	10.55	POR6PAX
POR	PA	X	1.947	3.115	381.91	10.55	POR6REPPAX
POR	IH	L	2.162	3	390.83	14.45	POR5IHL
POR	PA	L	1.907	3.69	364.58	17.225	POR5PAL
POR	PA	X	1.962	4.45	422.68	14.36	POR14PAX
POR	IH	L	1.953	3.252	461.28	18.36	POR14IHL
POR	IH	X	1.953	3.252	461.28	18.36	POR14IHX
POR	PA	L	1.962	4.45	422.68	14.36	POR14PAL
SOU	IH	L	1.998	2.76	441	14.72	POR6IHL
SOU	PA	X	1.808	4.58	362.93	11.215	SOU1PAX
SOU	IH	X	2.123	2.566	362.98	10.56	SOU9IHX
SOU	IH	L	1.389	3.27	436.615	18.77	SOU1MIHL
SOU	PA	L	1.808	4.58	362.93	11.215	SOU1PAL
SOU	IH	L	2.123	2.566	362.98	10.56	SOU9IHL
ROS	PA	L	2.214	2.53	361.7	5.855	SOU9PAL
ROS	PA	X	1.646	2.18	374.2	24.445	ROS15PAX
ROS	IH	X	1.94	3.29	423.985	52.06	ROS15IHX
ROS	IH	L	1.94	3.29	423.985	52.06	ROS15IHL
WHR	PA	L	1.646	2.18	374.2	24.445	ROS15PAL
WHR	IH	L	2.214	2.89	379.755	5.56	WHR15IHL
WHR	PA	L	2.679	3.51	375.34	3.965	WHR15PAL
BOY	PA	X	2.679	3.51	375.34	3.965	WHR15PAX
BOY	PA	X	1.63	2.92	363.99	5.97	BOY12PAX
BOY	IH	L	2.052	1.94	394.54	2.61	BOY12IHL
LAR	PA	L	1.63	2.92	363.99	5.97	BOY12MPAL
LAR	PA	X	1.921	2.405	447.27	4.515	LAR9PAX
LOV	IH	L	1.727	2.84	409.88	12.96	LAR5IHL
LOV	IH	X	2.005	2.07	443.525	1.73	LOV4IHX
LOV	PA	X	2.171	3.35	436.29	3.455	LOV4PAX
LOV	PA	X	2.059	2.63	405.88	3.885	LOV7PAX
LOV	PA	L	2.171	3.35	436.29	3.455	LOV4PAL
LOV	IH	L	1.82	2.22	377.7	1.01	LOV7IHL
BOY	PA	L	2.059	2.63	405.88	3.885	LOV7PAL
BOY	IH	X	2.052	1.94	394.54	2.61	BOY12IHX
LOV	PA	L	1.63	2.92	363.99	5.97	BOY12PAL
LOV	IH	X	1.82	2.22	377.7	1.01	LOV7IHX
LAR	IH	L	2.005	2.07	443.525	1.73	LOV4IHL
POR	PA	L	2.106	3.46	402.4	2.915	LAR6PAL
POR	IH	X	1.998	2.76	441	14.72	POR6REPIHX
SOU	PA	L	1.947	3.115	381.91	10.55	POR6PAL
SOU	IH	X	1.389	3.27	436.615	18.77	SOU1IHX
WHR	PA	X	2.214	2.53	361.7	5.855	SOU9PAX
POR	IH	X	2.214	2.89	379.755	5.56	WHR15IHX
POR	IH	L	1.677	2.55	397.9	8.41	POR12IHL
POR	IH	L	1.677	2.55	397.9	8.41	POR12MIHL
POR	PA	L	1.831	4.3	375.26	11.095	POR12PAL
SOU	IH	X	1.677	2.55	397.9	8.41	POR12IHX
SOU	PA	L	1.843	2.991	381.377	2.305	SOU3PAL
SOU	IH	L	1.681	2.007	382.605	13.36	SOU3IHL
SOU	IH	X	1.681	2.007	382.605	13.36	SOU3IHX
ROS	PA	X	1.843	2.991	381.377	2.305	SOU3PAX
ROS	IH	L	1.94	1.883	381.51	13.38	ROS1IHL
ROS	IH	X	1.94	1.883	381.51	13.38	ROS1IHX
ROS	PA	X	1.925	2.25	412.62	14.855	ROS1PAX
LAR	PA	L	1.925	2.25	412.62	14.855	ROS1PAL
LAR	IH	X	1.878	3.06	359.04	10.01	LAR15IHX
LAR	IH	L	1.878	3.06	359.04	10.01	LAR15IHL
LAR	PA	L	1.981	3.093	432.9	2.385	LAR15PAL
WHR	PA	X	1.981	3.093	432.9	2.385	LAR15PAX
WHR	IH	L	2.306	3.14	418.34	15.45	WHR11IHL
WHR	PA	L	2.382	4.61	418.515	18.475	WHR11PAL
WHR	IH	X	2.306	3.14	418.34	15.45	WHR11IHX
BOY	PA	X	2.382	4.61	418.515	18.475	WHR11PAX
BOY	PA	L	2.268	4.01	404.34	5.775	BOY8PAL
BOY	IH	X	2.286	2.65	388.64	5.07	BOY8IHX
BOY	PA	X	2.268	4.01	404.34	5.775	BOY8PAX
FRE	IH	L	2.286	2.65	388.64	5.07	BOY8IHL
FRE	IH	L	2.074	2.704	415.33	NA	FRE15IHL
FRE	IH	X	2.074	2.704	415.33	NA	FRE15IHX
FRE	PA	X	2.508	2.56	421.1	NA	FRE15PAX
FRE	PA	L	2.508	2.56	421.1	NA	FRE15MPAL
LOV	PA	L	2.508	2.56	421.1	NA	FRE15PAL
LOV	PA	X	1.999	3.07	408.94	3.055	LOV1PAX
LOV	IH	X	1.967	3.79	392.67	9.82	LOV1IHX
LOV	IH	L	1.967	3.79	392.67	9.82	LOV1IHL
	PA	L	1.999	3.07	408.94	3.055	LOV1PAL
