# Supplementary material for: Learning from methylomes: epigenomic correlates of Populus balsamifera traits based on deep learning models of natural DNA methylation
Source: Plant Biotechnol J. 2019 Dec 18;18(6):1361–75. doi: 10.1111/pbi.13299 (PMC7207000; doi:10.1111/pbi.13299)
Supplement: Supplementary file 7 — Table S2 Deep learning parameter settings used to train models. [file PBI-18-1361-s007.xlsx]

## Sheet: a) Tissue Models
Table S2. Deep learning parameter settings used to train models.
MODEL TUNING PARAMETERS	Tuning for tissue models built with 8400 CpG					Tuning for tissue models built with 4000 CpG				Tuning for tissue models built with 1500 CpG				Tuning for tissue models built with 500 CpG				Tuning for tissue models built with 200 CpG				Tuning for tissue models built with 100 CpG				Tuning for tissue models built with 50 CpG				Tuning for tissue models built with 20 CpG					Tuning for tissue models built with 18 CpG					Tuning for tissue models built with 16 CpG					Tuning for tissue models built with 14 CpG
Model type	2-class classification					2-class classification				2-class classification				2-class classification				2-class classification				2-class classification				2-class classification				2-class classification					2-class classification					2-class classification					2-class classification
CpG in input layer	8400					4000				1500				500				200				100				50				20					18					16					14
Distribution	Bernoulli					Bernoulli				Bernoulli				Bernoulli				Bernoulli				Bernoulli				Bernoulli				Bernoulli					Bernoulli					Bernoulli					Bernoulli
Loss Function	Log Loss					Log Loss				Log Loss				Log Loss				Log Loss				Log Loss				Log Loss				Log Loss					Log Loss					Log Loss					Log Loss
Mini-batch size	1					1				1				1				1				1				1				1					1					1					1
Output	Softmax					Softmax				Softmax				Softmax				Softmax				Softmax				Softmax				Softmax					Softmax					Softmax					Softmax
Activation function	RectifierWithDropout	MaxoutWithDropout				RectifierWithDropout	MaxoutWithDropout			RectifierWithDropout	MaxoutWithDropout			RectifierWithDropout	MaxoutWithDropout			RectifierWithDropout	MaxoutWithDropout			RectifierWithDropout	MaxoutWithDropout			RectifierWithDropout	MaxoutWithDropout			RectifierWithDropout	MaxoutWithDropout				RectifierWithDropout	MaxoutWithDropout				RectifierWithDropout	MaxoutWithDropout				RectifierWithDropout	MaxoutWithDropout
# Neurons in hidden layers	60,60	100,50	300300	200100		60,60	60,30	40,40		60,60	60,30	40,40		40,20	60,30	40,40		40,20	30,30	20,20		20,10	30,30	20,20		20,10	16,8	20,20		12,6	16,8	14,4			12,6	16,4	10,4			8,4	12,4	16,4			7,4	12,4	14,4
L1	1e-06	1e-05				1e-06	1e-05			1e-06	1e-05			3e-06	2e-05			3e-06	2e-05			3e-06	3e-05			4e-06	4e-05			4e-06	4e-05				4e-06	4e-05				1e-05	8e-05				1e-05	8e-05
L2	1e-06	4e-06				1e-06	4e-06			1e-06	4e-06			2e-06	7e-06			2e-06	7e-06			2e-06	1e-05			3e-06	1e-05			3e-06	1e-05				3e-06	1e-05				6e-06	1e-06				6e-06	1e-06
Input dropout ratio	0.05	0.1				0.05	0.1			0.05	0.1			0.05	0.025			0.05	0.025			0.05	0.025			0.05	0.025			0.04	0.02	0.05			0.04	0.02	0.05			0.04	0.1	0.05	0.2		0	0.1	0.05	0.2
Hidden layer dropout ratios	0.3,0.3	0.5,0.5				0.3,0.3	0.5,0.5			0.3,0.3	0.5,0.5			0.3,0.3	0.5,0.5			0.3,0.3	0.5,0.5			0.3,0.3	0.5,0.5	0.4,0.4		0.3,0.3	0.5,0.5	0.4,0.4		0.3,0.3	0.5,0.5	0.4,0.4	0.2,0.2		0.3,0.3	0.2,0.1	0.4,0.4	0.2,0.2		0.25,0.1	0.1,0.1	0,0	0.2,0.2		0.25,0.1	0.1,0.1	0,0	0.2,0.2
Epochs	200					200				200				200				200				200				200				200					200					200					200
nfolds for cross-validation	7					7				7				7				7				7				7				7					7					7					7
fold assignment	AUTO					AUTO				AUTO				AUTO				AUTO				AUTO				AUTO				AUTO					AUTO					AUTO					AUTO
Autoencoder	FALSE					FALSE				FALSE				FALSE				FALSE				FALSE				FALSE				FALSE					FALSE					FALSE					FALSE
Use all factor levels	TRUE					TRUE				TRUE				TRUE				TRUE				TRUE				TRUE				TRUE					TRUE					TRUE					TRUE
Standardize	FALSE					FALSE				FALSE				FALSE				FALSE				FALSE				FALSE				FALSE					FALSE					FALSE					FALSE
Checkpoint	NULL					NULL				NULL				NULL				NULL				NULL				NULL				NULL					NULL					NULL					NULL
Train samples per iteration	-2					-2				-2				-2				-2				-2				-2				-2					-2					-2					-2
Target ratio comm to comp	0.05					0.05				0.05				0.05				0.05				0.05				0.05				0.05					0.05					0.05					0.05
Seed	2015					2015				2015				2015				2015				2015				2015				2015					2015					2015					2015
Adaptive rate	TRUE					TRUE				TRUE				TRUE				TRUE				TRUE				TRUE				TRUE					TRUE					TRUE					TRUE
Rho	0.99					0.99				0.99				0.99				0.99				0.99				0.99				0.99					0.99					0.99					0.99
Epsilon	1e-08					1e-08				1e-08				1e-08				1e-08				1e-08				1e-08				1e-08					1e-08					1e-08					1e-08
Rate	0.005					0.005				0.005				0.005				0.005				0.005				0.005				0.005					0.005					0.005					0.005
Rate annealing	1e-06					1e-06				1e-06				1e-06				1e-06				1e-06				1e-06				1e-06					1e-06					1e-06					1e-06
Rate decay	1					1				1				1				1				1				1				1					1					1					1
Momentum start	0					0				0				0				0				0				0				0					0					0					0
Momentum ramp	1e-06					1e-06				1e-06				1e-06				1e-06				1e-06				1e-06				1e-06					1e-06					1e-06					1e-06
Momentum stable	0					0				0				0				0				0				0				0					0					0					0
Nesterov accelerated gradient	TRUE					TRUE				TRUE				TRUE				TRUE				TRUE				TRUE				TRUE					TRUE					TRUE					TRUE
Max_w2	INF					INF				INF				INF				INF				INF				INF				INF					INF					INF					INF
Initial weight distribution	uniform adaptive					uniform adaptive				uniform adaptive				uniform adaptive				uniform adaptive				uniform adaptive				uniform adaptive				uniform adaptive					uniform adaptive					uniform adaptive					uniform adaptive
Initial weight scale	1					1				1				1				1				1				1				1					1					1					1
Score interval	5					5				5				5				5				5				5				5					5					5					5
Score training samples	ALL					ALL				ALL				ALL				ALL				ALL				ALL				ALL					ALL					ALL					ALL
Score duty cycle	ALL					ALL				ALL				ALL				ALL				ALL				ALL				ALL					ALL					ALL					ALL
Max runtime seconds	0					0				0				0				0				0				0				0					0					0					0
Max confusion matrix size	disabled					disabled				disabled				disabled				disabled				disabled				disabled				disabled					disabled					disabled					disabled
Max hit ratio	disabled					disabled				disabled				disabled				disabled				disabled				disabled				disabled					disabled					disabled					disabled
Balance classes	FALSE					FALSE				FALSE				FALSE				FALSE				FALSE				FALSE				FALSE					FALSE					FALSE					FALSE
Missing values handling	Mean imputation					Mean imputation				Mean imputation				Mean imputation				Mean imputation				Mean imputation				Mean imputation				Mean imputation					Mean imputation					Mean imputation					Mean imputation
Variable importances	TRUE					TRUE				TRUE				TRUE				TRUE				TRUE				TRUE				TRUE					TRUE					TRUE					TRUE
Shuffle training data	TRUE					TRUE				TRUE				TRUE				TRUE				TRUE				TRUE				TRUE					TRUE					TRUE					TRUE
Sparse	FALSE					FALSE				FALSE				FALSE				FALSE				FALSE				FALSE				FALSE					FALSE					FALSE					FALSE
Single node mode	FALSE					FALSE				FALSE				FALSE				FALSE				FALSE				FALSE				FALSE					FALSE					FALSE					FALSE
Reproducible	FALSE					FALSE				FALSE				FALSE				FALSE				FALSE				FALSE				FALSE					FALSE					FALSE					FALSE
Export weights and biases	TRUE					TRUE				TRUE				TRUE				TRUE				TRUE				TRUE				TRUE					TRUE					TRUE					TRUE
Keep cross validation predictions	TRUE					TRUE				TRUE				TRUE				TRUE				TRUE				TRUE				TRUE					TRUE					TRUE					TRUE
[truncated: 4 more columns]

## Sheet: b) Provenance Models
MODEL TUNING PARAMETERS	Tuning for provenance models built with 600 CpG					Tuning for provenance models built with 120 CpG
Model type	Multi-class classification					Multi-class classification
CpG in input layer	600					120
Distribution	Multinomial					Multinomial
Loss Function	Log Loss					Log Loss
Mini-batch size	1					1
Output	Softmax					Softmax
Activation function	RectifierWithDropout	TanhWithDropout				RectifierWithDropout	TanhWithDropout
# Neurons in hidden layers	300300	300200	150150	300150		40,30	40,15	35,20	38,25
L1	2e-05	6e-05	0.0001			8e-05	0.0001	0.0002
L2	1e-06	2e-07				1e-06	3e-06
Input dropout ratio	0.2	0.1	0.15			0.04	0.06	0.08
Hidden layer dropout ratios	0.5,0.25	0.6,0.3	0.5,0.4			0.18,0.14	0.2,0.1	0.3,0.2
Epochs	400					400
nfolds for cross-validation	7					7
fold assignment	AUTO					AUTO
Autoencoder	FALSE					FALSE
Use all factor levels	TRUE					TRUE
Standardize	FALSE					FALSE
Checkpoint	NULL					NULL
Train samples per iteration	-2					-2
Target ratio comm to comp	0.05					0.05
Seed	2015					2015
Adaptive rate	TRUE					TRUE
Rho	0.99					0.99
Epsilon	1e-08					1e-08
Rate	0.005					0.005
Rate annealing	1e-06					1e-06
Rate decay	1					1
Momentum start	0					0
Momentum ramp	1e-06					1e-06
Momentum stable	0					0
Nesterov accelerated gradient	TRUE					TRUE
Max_w2	INF					INF
Initial weight distribution	uniform adaptive					uniform adaptive
Initial weight scale	1					1
Score interval	5					5
Score training samples	ALL					ALL
Score duty cycle	ALL					ALL
Max runtime seconds	0					0
Max confusion matrix size	disabled					disabled
Max hit ratio	disabled					disabled
Balance classes	TRUE					TRUE
Missing values handling	Mean imputation					Mean imputation
Variable importances	TRUE					TRUE
Shuffle training data	TRUE					TRUE
Sparse	FALSE					FALSE
Single node mode	FALSE					FALSE
Reproducible	FALSE					FALSE
Export weights and biases	TRUE					TRUE
Keep cross validation predictions	TRUE					TRUE

## Sheet: c) Biomass Models
MODEL TUNING PARAMETERS	Tuning for biomass models built with ~ 8000 CpG
Model type	Regression
CpG in input layer	~ 8000
Distribution	Gaussian
Loss Function	Mean squared error
Mini-batch size	1
Activation function	RectifierWithDropout	MaxoutWithDropout
# Neurons in hidden layers	300300	300150	120120	100100
L1	8e-05	0.0004
L2	8e-06	4e-05
Input dropout ratio	0.08	0.1	0.15
Hidden layer dropout ratios	0.5,0.25	0.6,0.3	0.4,0.3
Epochs	400
nfolds for cross-validation	7
fold assignment	AUTO
Autoencoder	FALSE
Use all factor levels	TRUE
Standardize	FALSE
Checkpoint	NULL
Train samples per iteration	-2
Target ratio comm to comp	0.05
Seed	2015
Adaptive rate	TRUE
Rho	0.99
Epsilon	1e-08
Rate	0.005
Rate annealing	1e-06
Rate decay	1
Momentum start	0
Momentum ramp	1e-06
Momentum stable	0
Nesterov accelerated gradient	TRUE
Max_w2	INF
Initial weight distribution	uniform adaptive
Initial weight scale	1
Score interval	5
Score training samples	ALL
Score duty cycle	ALL
Max runtime seconds	0
Max confusion matrix size	disabled
Max hit ratio	disabled
Balance classes	FALSE
Missing values handling	Mean imputation
Variable importances	TRUE
Shuffle training data	TRUE
Sparse	FALSE
Single node mode	FALSE
Reproducible	FALSE
Export weights and biases	TRUE
Keep cross validation predictions	TRUE
