# Supplementary material for: Learning from methylomes: epigenomic correlates of Populus balsamifera traits based on deep learning models of natural DNA methylation
Source: Plant Biotechnol J. 2019 Dec 18;18(6):1361–75. doi: 10.1111/pbi.13299 (PMC7207000; doi:10.1111/pbi.13299)
Supplement: Supplementary file 8 — Table S3 Summary of predictions made by deep learning models. [file PBI-18-1361-s008.xlsx]

## Sheet: 4a) TISSUE 8400 CpG
Table S3. Summary of predictions made by deep learning models.
TISSUE Prediction 8400 CpG Split 1 Test Set Probabilities
Methylome	Probability	Probability	Prediction
	Leaf	Xylem
POR12IHL	1	1.21e-35	leaf
POR12MIHL	1	1.54e-47	leaf
POR12PAL	1	8.17e-44	leaf
POR12IHX	3.39e-28	1	xylem
SOU3PAL	1	5.12e-33	leaf
SOU3IHL	1	7.34e-43	leaf
SOU3IHX	1.58e-64	1	xylem
SOU3PAX	2.43e-65	1	xylem
ROS1IHL	1	9.2e-47	leaf
ROS1IHX	7.2e-45	1	xylem
ROS1PAX	7.79e-33	1	xylem
ROS1PAL	1	6.82e-40	leaf
LAR15IHX	6.39e-45	1	xylem
LAR15IHL	1	7.64e-37	leaf
LAR15PAL	1	2.76e-37	leaf
LAR15PAX	2.1e-50	1	xylem
WHR11IHL	1	1.34e-22	leaf
WHR11PAL	1	2.76e-29	leaf
WHR11IHX	9.45e-47	1	xylem
WHR11PAX	9.5e-29	1	xylem
BOY8PAL	1	5.93e-42	leaf
BOY8IHX	3.77e-38	1	xylem
BOY8PAX	3e-45	1	xylem
BOY8IHL	1	1.45e-43	leaf
FRE15IHL	1	1.83e-41	leaf
FRE15IHX	1.73e-41	1	xylem
FRE15PAX	3.87e-54	1	xylem
FRE15MPAL	1	1.31e-47	leaf
FRE15PAL	1	2.69e-39	leaf
LOV1PAX	1.03e-48	1	xylem
LOV1IHX	2.81e-43	1	xylem
LOV1IHL	1	6.46e-44	leaf
LOV1PAL	1	8.09e-50	leaf

## Sheet: 4b) TISSUE 14 CpG
TISSUE Prediction 14 CpG Split 1 Test Set Probabilities
Methylome	Probability Leaf	Probability Xylem	Prediction
POR12IHL	1	6.52399e-09	leaf
POR12MIHL	1	5.63957e-10	leaf
POR12PAL	1	1.5179e-10	leaf
POR12IHX	3.42e-09	1	xylem
SOU3PAL	0.999988	1.1688e-05	leaf
SOU3IHL	0.999986	1.35095e-05	leaf
SOU3IHX	1.29594e-06	0.999999	xylem
SOU3PAX	1.8326e-07	1	xylem
ROS1IHL	0.999993	7.4723e-06	leaf
ROS1IHX	3.43272e-05	0.999966	xylem
ROS1PAX	0.000927298	0.999073	xylem
ROS1PAL	0.991269	0.00873131	leaf
LAR15IHX	1.12195e-09	1	xylem
LAR15IHL	0.997934	0.00206564	leaf
LAR15PAL	0.999969	3.08872e-05	leaf
LAR15PAX	7.77565e-06	0.999992	xylem
WHR11IHL	0.999823	0.000177012	leaf
WHR11PAL	0.999902	9.83501e-05	leaf
WHR11IHX	1.11969e-05	0.999989	xylem
WHR11PAX	0.040213	0.959787	xylem
BOY8PAL	0.999738	0.000261672	leaf
BOY8IHX	0.0076617	0.992338	xylem
BOY8PAX	0.0175272	0.982473	xylem
BOY8IHL	1	4.91632e-07	leaf
FRE15IHL	0.887463	0.112537	leaf
FRE15IHX	0.000487975	0.999512	xylem
FRE15PAX	8.56433e-05	0.999914	xylem
FRE15MPAL	0.999999	5.71482e-07	leaf
FRE15PAL	1	1.86777e-07	leaf
LOV1PAX	0.0254524	0.974548	xylem
LOV1IHX	0.0312046	0.968795	xylem
LOV1IHL	1	3.32123e-09	leaf
LOV1PAL	0.999826	0.000173649	leaf

## Sheet: 4c) PROVENACE 600 CpG
PROVENANCE Prediction 600 CpG 7-fold cross validation predictions
Methylome	probability BOY	probability FRE	probability LAR	probability LOV	probability POR	probability ROS	probability SOU	probability WHR	probability WOL	Prediction
SOU3PAL	1.28065e-06	4.82836e-06	2.11221e-05	9.48091e-06	7.1026e-06	2.28879e-05	0.999925	7.14178e-06	1.05742e-06	SOU
SOU3IHL	1.27713e-06	4.81087e-06	2.11804e-05	9.52566e-06	7.0718e-06	2.28573e-05	0.999925	7.17488e-06	1.05936e-06	SOU
SOU3IHX	1.2779e-06	4.81765e-06	2.11586e-05	9.51378e-06	7.07997e-06	2.28557e-05	0.999925	7.15968e-06	1.0599e-06	SOU
SOU3PAX	1.27675e-06	4.81427e-06	2.11615e-05	9.52571e-06	7.0767e-06	2.28537e-05	0.999925	7.17346e-06	1.05776e-06	SOU
SOU1PAX	1.3375e-06	4.79535e-06	2.1334e-05	9.07761e-06	7.50521e-06	2.35939e-05	0.999925	6.76611e-06	9.97818e-07	SOU
SOU9IHX	1.27818e-06	4.76734e-06	2.12914e-05	9.5119e-06	7.11204e-06	2.29138e-05	0.999925	7.12539e-06	1.04647e-06	SOU
SOU1MIHL	1.60288e-06	1.04017e-05	1.55481e-05	9.53022e-06	6.27942e-06	5.3881e-05	0.999889	1.12627e-05	2.35832e-06	SOU
SOU1PAL	1.2831e-06	4.81026e-06	2.11988e-05	9.46853e-06	7.11993e-06	2.29374e-05	0.999925	7.11053e-06	1.05319e-06	SOU
SOU9IHL	1.28171e-06	4.8332e-06	2.11288e-05	9.4561e-06	7.12202e-06	2.29263e-05	0.999925	7.11621e-06	1.05402e-06	SOU
SOU9PAL	1.28626e-06	4.813e-06	2.1198e-05	9.41653e-06	7.15397e-06	2.29384e-05	0.999925	7.07917e-06	1.04988e-06	SOU
SOU1IHX	1.38711e-06	5.26344e-06	2.0781e-05	8.45802e-06	8.26587e-06	2.48715e-05	0.999924	6.32652e-06	9.43639e-07	SOU
SOU9PAX	1.27746e-06	4.81651e-06	2.115e-05	9.52277e-06	7.07231e-06	2.28557e-05	0.999925	7.17711e-06	1.06078e-06	SOU
WOL8PAL	9.75406e-06	7.49234e-05	8.03683e-05	4.22396e-05	0.000107612	1.33653e-05	2.0627e-05	1.62898e-05	0.999635	WOL
WOL8PAX	9.74581e-06	7.48986e-05	8.02075e-05	4.21602e-05	0.000107674	1.33927e-05	2.06605e-05	1.63135e-05	0.999635	WOL
WOL8IHL	9.91316e-06	7.51392e-05	8.26399e-05	4.34533e-05	0.000107051	1.30271e-05	2.01117e-05	1.60106e-05	0.999633	WOL
WOL8IHX	9.81965e-06	7.50319e-05	8.13567e-05	4.27661e-05	0.000107269	1.32176e-05	2.04135e-05	1.61486e-05	0.999634	WOL
POR4PAX	2.13924e-06	7.91258e-08	6.40386e-06	1.9382e-05	0.999956	3.71428e-07	1.12057e-06	8.50009e-06	6.35634e-06	POR
POR4IHL	2.32902e-06	1.00526e-07	7.51458e-06	5.97028e-05	0.999896	2.86951e-07	6.84654e-07	1.75553e-05	1.58994e-05	POR
POR4PAL	4.12686e-06	3.61792e-08	2.08519e-05	2.72823e-05	0.999916	3.34622e-07	1.22341e-06	2.6261e-05	3.77016e-06	POR
POR4IHX	1.04456e-05	2.086e-07	3.71279e-06	1.12648e-05	0.999912	2.70569e-05	1.43132e-05	7.9295e-06	1.32972e-05	POR
FRE5IHX	8.96933e-06	0.999945	1.31553e-05	9.23497e-06	2.53509e-07	8.50163e-06	1.76216e-06	5.2131e-06	8.33036e-06	FRE
FRE12PAL	9.29803e-06	0.999941	1.38821e-05	8.91539e-06	1.94799e-07	1.00559e-05	2.00112e-06	5.26178e-06	9.49361e-06	FRE
FRE12PAX	7.31091e-06	0.999928	1.2661e-05	3.09058e-05	2.10758e-07	5.60436e-06	4.29462e-06	5.28273e-06	5.87561e-06	FRE
FRE12IHX	6.79579e-06	0.999849	1.84603e-05	9.47964e-05	1.34632e-07	7.88538e-06	1.36931e-05	4.43136e-06	4.38903e-06	FRE
FRE12IHL	8.59247e-06	0.999934	1.57384e-05	1.60131e-05	1.38587e-07	1.02109e-05	3.20068e-06	4.26182e-06	7.53635e-06	FRE
FRE5PAX	9.42531e-06	0.999943	1.29106e-05	1.08082e-05	2.05882e-07	9.14576e-06	1.93243e-06	4.6454e-06	7.73986e-06	FRE
FRE5IHL	1.22516e-05	0.999936	1.32419e-05	1.37975e-05	1.46366e-07	8.64928e-06	2.33013e-06	6.51764e-06	6.8325e-06	FRE
FRE5MPAL	9.44168e-06	0.999943	1.37026e-05	8.48816e-06	2.19627e-07	9.5764e-06	1.74969e-06	4.93327e-06	9.09172e-06	FRE
FRE5PAL	1.19328e-05	0.999934	1.31837e-05	1.79257e-05	1.49378e-07	7.95477e-06	2.67423e-06	6.59731e-06	5.83628e-06	FRE
LAR5IHX	4.22484e-06	9.92427e-07	0.999968	7.11502e-06	4.90751e-06	6.03695e-07	1.10799e-05	2.31549e-06	8.5432e-07	LAR
LAR5PAX	1.03659e-05	2.70966e-06	0.999935	9.67753e-06	2.19814e-05	1.95444e-07	7.49807e-06	5.54592e-06	6.73864e-06	LAR
LAR6IHX	3.36593e-06	3.14904e-06	0.999934	3.30424e-05	9.73489e-06	2.31524e-07	7.89488e-06	4.67059e-06	4.30891e-06	LAR
LAR6PAX	3.83373e-06	4.16326e-06	0.999905	5.38061e-05	1.12685e-05	2.97849e-07	1.1387e-05	3.82296e-06	6.55572e-06	LAR
LAR9IHX	5.48144e-06	8.70784e-07	0.999912	2.73753e-05	2.90546e-06	1.73062e-06	3.73174e-05	5.87267e-06	6.34818e-06	LAR
LAR5PAL	6.36362e-06	9.81741e-07	0.999972	4.13993e-06	3.50653e-06	4.57216e-07	6.80302e-06	4.25996e-06	1.47045e-06	LAR
LAR6IHL	1.03847e-05	8.59225e-07	0.999966	1.16676e-06	2.36478e-06	8.43334e-07	4.98017e-06	8.87782e-06	4.05453e-06	LAR
LAR9IHL	8.96491e-06	5.88935e-07	0.999969	1.13061e-06	1.70166e-06	6.15154e-07	5.65902e-06	1.02091e-05	2.29869e-06	LAR
LAR9MIHL	8.49113e-06	6.21262e-07	0.999968	1.38387e-06	1.91212e-06	4.78155e-07	5.85097e-06	1.0716e-05	2.24369e-06	LAR
LAR9PAL	1.13239e-05	1.11254e-06	0.999967	8.20382e-07	2.00475e-06	8.93569e-07	4.32885e-06	7.60055e-06	4.48538e-06	LAR
POR5IHX	1.38657e-06	6.75603e-08	4.48848e-06	1.37031e-05	0.999963	1.85845e-06	1.71118e-06	9.22404e-06	4.87339e-06	POR
POR6IHX	2.68787e-06	5.68586e-08	1.18232e-05	1.07683e-05	0.999931	6.18826e-06	7.07769e-06	1.79221e-05	1.24274e-05	POR
POR6PAX	1.54723e-06	6.63285e-08	5.80463e-06	1.18683e-05	0.999964	1.73107e-06	1.45045e-06	1.00532e-05	3.3993e-06	POR
POR6REPPAX	1.00544e-06	8.85864e-08	5.91481e-06	1.09689e-05	0.999971	1.01525e-06	1.21337e-06	6.53471e-06	2.454e-06	POR
POR5IHL	1.8323e-05	2.37299e-07	2.91202e-06	2.84229e-05	0.999803	1.35036e-05	1.26083e-05	5.73863e-06	0.000114842	POR
POR5PAL	8.19756e-06	4.82286e-08	1.13237e-05	1.7957e-05	0.999928	2.54702e-06	1.55808e-06	2.08155e-05	9.55522e-06	POR
POR14PAX	1.19422e-06	6.79954e-07	6.09337e-06	1.42773e-05	0.999956	3.7432e-07	2.67779e-06	1.0036e-05	8.90749e-06	POR
POR14IHL	1.61509e-06	7.33121e-07	5.91458e-06	1.13356e-05	0.999963	3.8022e-07	2.49047e-06	8.95986e-06	5.8735e-06	POR
POR14IHX	5.72336e-07	8.45743e-07	3.02648e-05	2.07731e-05	0.999924	1.88455e-07	3.96628e-06	1.49597e-05	4.45197e-06	POR
POR14PAL	3.29046e-06	6.31434e-07	5.44946e-06	8.75241e-06	0.99997	1.22645e-06	1.31791e-06	5.0886e-06	4.21888e-06	POR
POR6IHL	1.19671e-06	6.22199e-08	5.27075e-06	1.50808e-05	0.999959	2.16147e-06	1.88163e-06	1.10005e-05	4.27802e-06	POR
ROS15PAX	1.38027e-05	1.50586e-05	1.96158e-06	7.53096e-06	1.92819e-05	0.999881	5.53014e-05	4.81881e-06	1.30409e-06	ROS
ROS15IHX	1.52525e-05	1.55335e-05	1.99531e-06	6.68058e-06	1.81112e-05	0.999878	5.84765e-05	4.9244e-06	1.32426e-06	ROS
ROS15IHL	1.43839e-05	1.58584e-05	2.16317e-06	8.13623e-06	1.8073e-05	0.999881	5.43883e-05	4.80472e-06	1.1855e-06	ROS
ROS15PAL	2.06053e-05	1.19579e-05	3.4814e-06	2.63162e-06	4.61591e-05	0.999606	0.00029715	9.88069e-06	2.03255e-06	ROS
WHR15IHL	3.26198e-06	1.88285e-05	1.77695e-05	1.82133e-05	3.24938e-05	8.0459e-07	4.4929e-05	0.999858	6.04854e-06	WHR
WHR15PAL	6.47309e-06	2.53845e-05	2.40725e-05	1.55223e-05	2.09673e-05	1.28624e-06	3.77907e-05	0.999863	5.3209e-06	WHR
WHR15PAX	3.46212e-06	3.34356e-05	3.45667e-05	1.47975e-05	1.4907e-05	6.90548e-07	4.0769e-05	0.999852	5.07443e-06	WHR
BOY12PAX	0.999873	4.1563e-05	5.59448e-05	2.75091e-07	4.16955e-06	7.10677e-06	1.05668e-06	7.11013e-06	1.01661e-05	BOY
BOY12IHL	0.99986	5.23135e-05	5.89376e-05	4.26094e-07	3.1773e-06	7.32448e-06	1.37013e-06	7.33862e-06	9.29022e-06	BOY
BOY12MPAL	0.99987	3.80115e-05	6.55037e-05	2.01026e-07	5.02049e-06	6.10687e-06	7.15459e-07	5.69227e-06	9.07627e-06	BOY
LAR9PAX	7.31967e-06	2.44631e-06	0.999965	3.62926e-06	8.06918e-06	1.24556e-06	4.91389e-06	3.43789e-06	4.10816e-06	LAR
LAR5IHL	2.05817e-05	1.33997e-06	0.999957	2.04669e-06	5.99065e-06	1.03168e-06	3.07298e-06	6.00602e-06	2.85066e-06	LAR
LOV4IHX	3.124e-07	1.03923e-05	0.000157917	0.999776	1.83202e-05	6.19935e-07	1.39389e-05	4.30907e-06	1.83834e-05	LOV
LOV4PAX	1.01081e-07	6.2468e-05	8.97644e-06	0.999909	1.14169e-06	1.85331e-06	5.67524e-06	3.57987e-06	6.93458e-06	LOV
LOV7PAX	2.15622e-07	3.64616e-05	4.98258e-05	0.999887	2.78973e-06	6.73795e-07	5.53498e-06	2.76853e-06	1.43063e-05	LOV
LOV4PAL	4.24193e-07	4.99589e-05	7.58167e-05	0.999848	5.44261e-06	1.41783e-06	5.30361e-06	7.41125e-06	6.08164e-06	LOV
LOV7IHL	2.21854e-07	3.11464e-05	8.49136e-06	0.999927	6.27992e-06	4.29598e-06	1.3028e-05	3.65363e-06	5.52467e-06	LOV
LOV7PAL	1.40503e-07	3.13469e-05	8.20938e-06	0.999932	3.75689e-06	3.29154e-06	9.83541e-06	5.47677e-06	5.9428e-06	LOV
BOY12IHX	0.999866	4.38511e-05	6.23859e-05	2.54339e-07	4.16841e-06	5.96322e-06	9.43527e-07	7.0867e-06	9.76916e-06	BOY
BOY12PAL	0.999857	1.46325e-05	2.71357e-05	1.02278e-07	4.77612e-05	1.86369e-05	1.36631e-06	2.4228e-05	8.90107e-06	BOY
LOV7IHX	6.75526e-07	2.42371e-05	1.29917e-05	0.999935	8.00147e-06	2.45056e-06	3.32259e-06	2.82815e-06	1.0989e-05	LOV
LOV4IHL	1.63815e-07	2.84749e-05	9.8856e-06	0.999932	2.91794e-06	1.6511e-06	5.7514e-06	7.50757e-06	1.16723e-05	LOV
LAR6PAL	7.57907e-06	2.992e-07	0.999953	3.41457e-06	1.43599e-06	1.41899e-06	1.91225e-05	1.24874e-05	9.1913e-07	LAR
POR6REPIHX	1.5207e-06	6.40336e-08	5.72317e-06	9.94757e-06	0.999967	1.86041e-06	1.75502e-06	9.25255e-06	2.90696e-06	POR
POR6PAL	1.35446e-06	6.41939e-08	6.16039e-06	1.12004e-05	0.999964	1.8246e-06	1.60978e-06	1.06502e-05	3.11777e-06	POR
WHR15IHX	9.00249e-06	2.56744e-05	2.95458e-05	1.66192e-05	2.57173e-05	1.67233e-06	3.62731e-05	0.99985	5.15361e-06	WHR
POR12IHL	1.09841e-05	7.74133e-07	1.32701e-05	3.43207e-05	0.9999	2.49597e-06	6.57652e-07	1.02919e-05	2.76327e-05	POR
POR12MIHL	5.97186e-06	2.69507e-07	3.14987e-06	1.24516e-05	0.999958	1.37878e-06	9.44165e-07	6.52324e-06	1.13786e-05	POR
POR12PAL	4.64388e-06	1.97323e-07	3.36131e-06	9.63456e-06	0.999966	1.48413e-06	1.04175e-06	6.58386e-06	7.35717e-06	POR
ROS1IHL	1.43364e-05	3.23876e-05	5.29783e-06	7.78956e-06	7.36661e-06	0.999914	1.5521e-05	2.71035e-06	5.61033e-07	ROS
ROS1IHX	1.50247e-05	3.57948e-05	6.42024e-06	4.41087e-06	8.32148e-06	0.999915	1.16976e-05	2.42803e-06	6.36531e-07	ROS
ROS1PAX	9.48826e-06	2.74208e-05	7.15453e-06	4.90033e-06	1.24191e-05	0.999922	1.28026e-05	3.26349e-06	6.61195e-07	ROS
ROS1PAL	1.46311e-05	3.48e-05	6.4007e-06	6.86514e-06	6.83028e-06	0.999914	1.30964e-05	2.89023e-06	4.75981e-07	ROS
LAR15IHX	2.99472e-05	6.13068e-06	0.999917	3.55348e-06	7.88869e-06	4.23285e-07	4.7903e-06	8.45071e-06	2.14593e-05	LAR
LAR15IHL	2.62177e-06	6.28734e-07	0.999949	1.43009e-05	1.27589e-06	5.33292e-07	2.60786e-05	5.53057e-06	4.65274e-07	LAR
LAR15PAL	6.28193e-06	8.38144e-07	0.999967	6.69112e-06	2.34406e-06	5.54368e-07	9.44274e-06	5.78031e-06	1.26455e-06	LAR
LAR15PAX	7.80961e-06	6.54423e-07	0.999969	1.70133e-06	2.24689e-06	4.13472e-07	6.36216e-06	9.81829e-06	2.34502e-06	LAR
WHR11IHL	5.42248e-06	2.54534e-05	2.18663e-05	1.37104e-05	1.96664e-05	6.90138e-07	3.63528e-05	0.999869	8.32155e-06	WHR
WHR11PAL	8.9876e-06	2.44008e-05	2.65067e-05	1.41161e-05	1.69584e-05	1.05528e-06	3.10533e-05	0.999869	7.53389e-06	WHR
WHR11IHX	5.96829e-06	2.74397e-05	1.69999e-05	1.41506e-05	1.98608e-05	1.12003e-06	4.1065e-05	0.999867	6.77764e-06	WHR
WHR11PAX	8.14002e-06	3.01976e-05	1.57108e-05	1.95683e-05	2.38525e-05	1.37041e-06	3.68531e-05	0.999858	6.40759e-06	WHR
BOY8PAL	0.999863	4.3381e-05	6.58901e-05	2.56111e-07	4.26112e-06	6.23675e-06	8.26383e-07	4.79639e-06	1.13267e-05	BOY
BOY8IHX	0.999883	3.32561e-05	5.01566e-05	1.80742e-07	7.04715e-06	7.08111e-06	8.50127e-07	7.8552e-06	1.04386e-05	BOY
BOY8PAX	0.999881	3.50046e-05	5.2786e-05	1.87558e-07	6.25258e-06	6.55526e-06	8.19633e-07	7.47447e-06	9.7934e-06	BOY
BOY8IHL	0.999865	3.86678e-05	6.703e-05	2.53916e-07	4.6435e-06	6.25296e-06	9.32072e-07	5.41858e-06	1.18851e-05	BOY
LOV1PAX	4.5976e-07	3.30138e-05	2.07183e-05	0.999922	8.2467e-06	3.7751e-06	4.57345e-06	1.93959e-06	5.02489e-06	LOV
LOV1IHX	2.03148e-07	4.00087e-05	3.45927e-05	0.999908	2.80816e-06	1.25083e-06	6.56032e-06	2.17594e-06	4.84664e-06	LOV
LOV1IHL	1.0168e-06	4.64873e-05	2.50995e-05	0.999892	1.60093e-05	9.59353e-06	4.28933e-06	1.48229e-06	3.71885e-06	LOV
LOV1PAL	3.36366e-07	3.60451e-05	2.89106e-05	0.999916	4.14958e-06	1.97876e-06	4.3655e-06	2.70983e-06	5.60284e-06	LOV
POR12IHX	6.90789e-06	2.79765e-07	6.46306e-06	1.28002e-05	0.999953	2.28842e-06	7.8059e-07	8.53945e-06	8.90646e-06	POR
FRE15IHL	1.48396e-05	0.999926	4.86114e-06	3.39231e-05	6.41636e-07	8.02609e-06	1.83575e-06	7.2831e-06	2.98699e-06	FRE
FRE15IHX	2.99833e-05	0.999904	3.54258e-06	2.87182e-05	3.0135e-06	1.14474e-05	1.49362e-06	1.53273e-05	2.0825e-06	FRE
FRE15PAX	2.79743e-05	0.99991	3.34801e-06	2.8257e-05	2.86688e-06	1.33294e-05	1.41753e-06	1.08898e-05	2.11209e-06	FRE
FRE15MPAL	7.18001e-06	0.999922	1.54475e-05	3.05349e-05	1.32804e-07	9.58561e-06	5.245e-06	3.66975e-06	5.94719e-06	FRE
FRE15PAL	6.97621e-06	0.999917	7.38677e-06	4.94055e-05	4.80209e-07	4.02072e-06	3.7201e-06	6.24707e-06	4.48047e-06	FRE

## Sheet: 4d) BIOMASS 8000 CpG
BIOMASS predictions 8000 CpG (mixed tissue) Split1 Test Set Predictions
Methylome	Actual Biomass (kg)	Predicted Biomass (kg)
POR12IHL	8.41	8.28317
POR12MIHL	8.41	7.75864
POR12PAL	11.095	7.15661
POR12IHX	8.41	8.26772
SOU3PAL	2.305	7.99028
SOU3IHL	13.36	11.9562
SOU3IHX	13.36	10.579
SOU3PAX	2.305	10.5266
ROS1IHL	13.38	18.0834
ROS1IHX	13.38	16.8168
ROS1PAX	14.85	16.084
ROS1PAL	14.85	16.9472
LAR15IHX	10.01	5.96769
LAR15IHL	10.01	6.82714
LAR15PAL	2.385	7.22237
LAR15PAX	2.385	7.40679
WHR11IHL	15.45	12.5336
WHR11PAL	18.47	13.6669
WHR11IHX	15.45	14.5597
WHR11PAX	18.47	12.5707
BOY8PAL	5.77	7.43863
BOY8IHX	5.07	7.40048
BOY8PAX	5.77	7.32949
BOY8IHL	5.07	7.02182
LOV1PAX	3.05	6.6541
LOV1IHX	9.82	7.03662
LOV1IHL	9.82	7.75826
LOV1PAL	3.05	7.19965
