# Supplementary material for: Learning from methylomes: epigenomic correlates of Populus balsamifera traits based on deep learning models of natural DNA methylation
Source: Plant Biotechnol J. 2019 Dec 18;18(6):1361–75. doi: 10.1111/pbi.13299 (PMC7207000; doi:10.1111/pbi.13299)
Supplement: Supplementary file 9 [file PBI-18-1361-s009.xlsx]

## Sheet: Sheet1
Table S4. Annotation of the 14 tissue-predictive CpG.
Cytosine location	Differential methylation	Distance to closest TSS	P. balsamifera v3. locus ID	Strand	Subgenic	TAIR10 locus	Gene identifier	Function
	(fold difference)	(base)
Chr05.8103103	7.58	-1248	Potri.005G106000.1	neg	intergenic	AT2G38290	AMT2	ammonium transporter 2
Chr05.12816871	-6.44	-82	Potri.005G085000.1	pos	promoter	AT5G64820
Chr08.4202702	-7.82	-2348	Potri.008G069000.2	neg	intergenic	AT2G40120		Protein kinase superfamily protein
Chr14.2269242	-6.52	-2042	Potri.014G026800.1	pos	intergenic	AT1G45688
Chr01.36780644	-7.74	-5498	Potri.001G358300.1	neg	intergenic	AT1G30360	ERD4	Early-responsive to dehydration stress protein
Chr14.5276424	8.57	91	Potri.014G065400.1	pos	promoter/exon	No sig. similarity
Chr09.6298636	-14.3	-3339	Potri.009G060900.1	neg	intergenic	No sig. similarity
Chr14.14903482	-6.17	-14556	Potri.014G179900.1	pos	intergenic	AT4G19020	CMT2	chromomethylase 2
Chr04.23525445	-7.47	-2569	Potri.004G229800.2	neg	intergenic	AT5G49810	MMT	methionine S-methyltransferase
Chr02.5787043	-7.65	-5794	Potri.002G082500.5	pos	intergenic	AT1G21760	ATFBP7	F-box protein 7
Chr15.7842562	-6.64	-744	Potri.015G057200.1	pos	promoter	AT1G74220
Chr15.4964557	-7.34	-5736	Potri.015G048000.4	pos	intergenic	AT5G08130	BIM1	basic helix-loop-helix DNA-binding protein
Chr10.20129697	-13.7	-694	Potri.010G213200.2	pos	promoter	AT3G46290	HERK1	hercules receptor kinase 1
Chr14.12348762	-6.32	-3925	Potri.014G158400.1	pos	intergenic	AT2G05790		O-glycosyl hydrolases family 17 protein
